# Supplementary material for: Synergistic Effect of 4A Molecular Sieve on Intumescent Ternary H-Bonded Complex in Flame-Retarding of Polypropylene
Source: Polymers (Basel). 2023 Jan 10;15(2):374. doi: 10.3390/polym15020374 (PMC9861832; doi:10.3390/polym15020374)
Supplement: Supplementary file 1 [file polymers-15-00374-s001.zip]

Archive with 1 entries (1 files):
- polymers-2042535-supplementary.pdf
